# Supplementary material for: Fast Determination of Eleven Food Additives in River Water Using C18 Functionalized Magnetic Organic Polymer Nanocomposite Followed by High-Performance Liquid Chromatography
Source: Molecules. 2024 Aug 2;29(15):3675. doi: 10.3390/molecules29153675 (PMC11314223; doi:10.3390/molecules29153675)
Supplement: Supplementary file 1 [file molecules-29-03675-s001.zip]

Archive with 1 entries (1 files):
- molecules-3107596-supplementary.pdf
